# Supplementary material for: GFFx: A Rust-based suite of utilities for ultra-fast genomic feature extraction
Source: Gigascience. 2025 Oct 23;14:giaf124. doi: 10.1093/gigascience/giaf124 (PMC12548526; doi:10.1093/gigascience/giaf124)
Supplement: giaf124_Supplemental_Files [file giaf124_supplemental_files.zip › Supplementary tables.xlsx]

## Sheet: Table S1
Table S1. File sizes and feature counts of GFF3 annotation datasets used in benchmarking
Species	Common Name	Assembly Name	NCBI Accession ID	Fiile size (MB)	Genome Size (Mbp)	No. features	No. feature groups
Pungitius sinensis	Amur ninespine stickleback	ceob_ps_1.0	GCA_049949165.1	177.495	479.662	652095	20213
Gallus gallus	Chicken	GRCg7b	GCF_016699485.2	659.04	1053.33	2167964	33363
Mus Musculus	House mouse	GRCm39	GCF_000001635.27	878.843	2728.22	3110422	182320
Sus scrofa	Pig	Sscrofa11.1	GCF_000003025.6	524.618	2501.91	1931508	74261
Homo sapiens	Human	hg38	GCF_000001405.40	1511.79	3298.43	4903209	552851
Drosophila melanogaster	Fruit fly	dm6	GCF_000001215.4	156.864	143.726	413006	23611
Triticum aestivum	Bread wheat	IWGSC CS refseq v2.1	GCF_018294505.1	772.739	14567	2617593	257575
Arabidopsis thaliana	Arabidopsis	Tair10.1	GCF_000001735.4	434.936	119.669	710740	39296

## Sheet: Table S2
Table S2. Sizes of GFFx index files and gffutils database files from different genome annotation datasets
		ceob_ps1.0	GRCg7b	GRCm39	Sscrofa11.1	hg38	dm6	WGSC CS RefSeq v2.1	Tair10.1
	.gff	186117423	691053434	921533202	550102346	1585227859	164484104	810275293	456063228
gffutils	.db	539320320	1826480128	2485624832	1530019840	4043730944	380465152	2086125568	855212032
GFFx	.gof	484608	795576	4374216	1767552	13268424	566664	3983664	943104
	.prt	2608296	8671000	12441444	7723580	19612836	1652024	10104016	2842960
	.rit	524103	803351	3484407	1823762	9808707	570917	4240758	973851
	.rix	140	1048	345	3443	4652	169	25366	45
	.sqs	231	2139	546	6417	7993	351	47514	84
	.atn	16	228553	391052	277051	552504	149674	1973399	64978
	.a2f	2608296	8671000	12441444	7723580	19612836	1652024	10104016	2842960
	.fts	13961217	44714995	63658679	40574747	102712071	7928487	52029994	13542584
	Total	20186907	63887662	96792133	59900132	165580023	12520310	82508727	21210566

## Sheet: Table S3
Table S3. Sizes of GFFx index files and gffutils database files from downsampled hg38 GFF files
Downsampling ratio		0.1	0.2	0.3	0.4	0.5	0.6	0.7	0.8	0.9	1
	.gff	149480685	337160178	455075809	614982925	772928985	957962729	1097849495	1266254891	1417959935	1574779252
gffutils	.db	378867712	861356032	1154973696	1565614080	1972408320	2449367040	2805301248	3235430400	3622285312	4024184832
GFFx	.gof	1304520	2575296	3844152	5108304	6374352	7638264	8905632	10169448	11430552	12687384
	.prt	1845424	4177440	5616644	7617100	9585216	11882556	13610248	15687040	17568732	19515996
	.rit	1319929	2482725	3544839	4552339	5478523	6352749	7180865	7964589	8693113	9419781
	.rix	4620	4644	4647	4649	4651	4651	4652	4652	4652	4652
	.sqs	4620	4620	4620	4620	4620	4620	4620	4620	4620	4620
	.atn	21	21	21	21	21	21	21	21	21	21
	.a2f	1845424	4177440	5616644	7617100	9585216	11882556	13610248	15687040	17568732	19515996
	.fts	9662990	21831410	29360000	39770289	50073088	62062115	71108021	81931349	91753588	101916350
	Total	15987548	35253596	47991567	64674422	81105687	99827532	114424307	131448759	147024010	163064800

## Sheet: Table S4
Table S4. Benchmarking runtime and memory usage of ID-based feature extraction across five GFF tools
		ceob_ps1.0	GRCg7b	GRCm39	Sscrofa11.1	hg38	dm6	WGSC CS RefSeq v2.1	Tair10.1
Wall clock time (s)	GFFx	0.41	0.98	1.41	0.89	1.62	0.37	1.3	0.375
	gffread	5.055	16.86	44.32	14.44	130.045	7.765	13.7	10.32
	gffutils	93.07	221.205	274.755	200.32	218.24	80.295	184.845	103.65
	BCBio	34.545	479.535	740.77	418.995	386.615	40.935	139.535	50.065
	AGAT	114.615	377.165	550.685	327.47	893.54	85.58	442.095	141.245
Max RSS (Mb)	GFFx	56.1426	320.592	410.152	305.715	624.432	47.8281	371.904	92.2598
	gffread	438.873	1484.68	2010.08	1182.68	3312.51	388.613	1906.5	805.795
	gffutils	79.7207	82.2246	86.3926	82.1465	76.207	76.123	88.7578	77.7422
	BCBio	2181.12	8776.54	11902.6	7481.25	16661.9	1707.03	8327.32	3001.53
	AGAT	2810.12	9442.96	13400.5	8059.61	22110.8	2223.69	11187	3898.65

## Sheet: Table S5
Table S5. Benchmarking runtime and memory usage of region-based feature extraction across five GFF tools
		ceob_ps1.0	GRCg7b	GRCm39	Sscrofa11.1	hg38	dm6	WGSC CS RefSeq v2.1	Tair10.1
Wall clock time (s)	GFFx	0.1	0.11	0.17	0.13	0.46	0.18	0.2	0.17
	bedtools	3.52	5.53	5.425	3.785	11.035	4.885	3.885	10.51
	gffutils	355.91	1525.46	4332.56	1653.67	7485	800.9	2812.24	1585.72
	BCBio	39.275	165.63	272.19	157.525	551.52	36.205	163.765	63.315
	AGAT	1469.16	5395.5	4731.5	3071.53	8518	5014	1068.12	4995
Max RSS (Mb)	GFFx	72.9629	22.7617	44.5312	29.4004	309.104	63.3945	42.6641	127.125
	bedtools	37.2227	37.6465	38.7539	38.6914	39.3223	36.8672	42.8164	37.3945
	gffutils	70.6758	75.4629	79.623	74.8965	70.8477	70.9707	81.8477	73.125
	BCBio	2182.68	8166.45	11670.8	7033.84	16664.8	1711.51	9664.93	3034.68
	AGAT	2949.59	9873.82	14973.9	8841.02	25772.7	2319.78	19285.8	4092.91

## Sheet: Table S6
Table S6. Benchmarking region-based feature extraction performance of GFFx using intervals with different sizes
Interval size (kbp)	Max RSS (Mb)	Wall clock time (s)
2500	77.1328	0.21
5000	81.7422	0.22
10000	91.9023	0.25
20000	104.25	0.31
40000	125.867	0.35
80000	145.535	0.43
160000	168.848	0.52

## Sheet: Table S7
Table S7. Benchmarking runtime and memory usage of coverage profiling.
			Tair10.1 sorted	Tair10.1 unsorted	hg38 sorted	hg38 unsorted
breadth	Wall clock time (s)	GFFx	7.43	13.77	23.86	53.49
		bedtools	86.02	111.78	334.97	542.8
	Max RSS (Mb)	GFFx	731.234	674.637	3349.03	2982.8
		bedtools	23530.7	23532	74051.4	74052.8
depth	Wall clock time (s)	GFFx	7.94	45.18	44.12	479.06
		bedtools	86	109.06	306.11	529.62
	Max RSS (Mb)	GFFx	589.887	643.172	1953.99	2117.55
		bedtools	23510.4	23513.1	73905.1	73908.1
